# Supplementary material for: Novel ST-Specific Molecular Target-Based Method for Simultaneous and Quantitative Detection of Staphylococcus aureus ST7, ST188 and ST398
Source: Molecules. 2025 Sep 26;30(19):3889. doi: 10.3390/molecules30193889 (PMC12526368; doi:10.3390/molecules30193889)
Supplement: Supplementary file 1 [file molecules-30-03889-s001.zip]

Archive with 1 entries (1 files):
- molecules-3830345-supplementary.pdf
